# Supplementary material for: Chemotherapy Completion as a Quality Metric in Resected Pancreatic Ductal Adenocarcinoma
Source: Cancers (Basel). 2026 Jun 11;18(12):1912. doi: 10.3390/cancers18121912 (PMC13296974; doi:10.3390/cancers18121912)
Supplement: Supplementary file 1 [file cancers-18-01912-s001.zip]

Archive with 1 entries (1 files):
- cancers-4371109-supplementary.pdf
